# Supplementary material for: Operational evaluation of rapid diagnostic testing for Ebola Virus Disease in Guinean laboratories
Source: PLoS One. 2017 Nov 30;12(11):e0188047. doi: 10.1371/journal.pone.0188047 (PMC5708756; doi:10.1371/journal.pone.0188047)
Supplement: S1 Data — This database is non-public and belongs to the Ministry of Health of the Republic of Guinea. Subject to Guinean laws and regulations for the confidentiality of public health data. (XLSX) [file pone.0188047.s002.xlsx]

## Sheet: Liste de Contrôle par Site
siteid	date	compref	travstage	travtitu	total	tdrstage	tdrtitu	total	evastage	evatitu	total	aidemem	thermostock	tempstock	suivistock	thermotdr	temptest	logtemp	chrono	frigo	controles	regcontrol	regecriture	regcompl	poubelles	eproind	lavage	tel
1	23 mars 2016	1	1	2	3	1	2	3	0	1	1	0	0	2		0	2	0	1	1	0	0	1	0	1	1	1	1
2	21 mars 2016	1	1	3	4	0	3	3	1	1	2	0	0	2	1	0	2	0	1	1	0	0	1	0	1	1	1	1
3	22 mars 2016	1	4	1	5	3	1	4	1	1	2	1	0	2	1	0	2	0	1	1	0	0	0	0	1	1	1	1
4	24 mars 2016	1	4	3	7	1	1	2	1	1	2	0	0	2	0	0	2	0	1	0	0	0	1	0	1	1	1	1
5	22 mars 2016	1	3	1	4	3	1	4	3	0	3	0	0	2	1	0	2	0	1	1	0	0	1	0	1	1	1	1
6	21 mars 2016	1	0	2	2	0	1	1	0	0	0	1	0	2	1	0	2	0	1	0	0	0	1	0	1	1	1	0
7	21 mars 2016	1	3	2	5	3	2	5	2	3	5	1	0	2	1	0	2	0	1	1	0	0	1	0	1	1	1	1
8	23 mars 2016	1	2	3	5	2	3	5	2	1	3	1	0	2	0	0	2	0	1	1	0	0	0	0	1	1	1	1
9	23 mars 2016	1	1	5	6	0	5	5	0	3	3	1	0	2	0	0	2	0	1	1	0	0	1	0	1	1	1	1
10	25 mars 2016	1	1	1	2	1	1	2	1	0	1	1	0	2		0	2	0	1	1	0	0			1	1	1	1
11	24 mars 2016	1	6	1	7	0	1	1	0	1	1	0	0	2	1	0	2	0	1	0	0	0	1	0	1	1	1	1
12	22 mars 2016	1	6	3	9	6	3	9	3	2	5	0	0	2	1	0	2	0	1	0	0	0	1	0	1	1	1	1
13	24 mars 2016	1	3	2	5	2	2	4	0	1	1	0	0	2	0	0	2	0	1	1	0	0	0	0	1	1	1	1
14	21 mars 2016	1	3	1	4	2	1	3	1	1	2	0	0	2	1	0	2	0	1	0	0	0	1	0	1	1	1	0
15	24 mars 2016	1	5	2	7	2	2	4	0	1	1	0	0	2	0	0	2	0	1	0	0	0	0	0	1	1	1	1
16	24 mars 2016	1	2	0	2	1	0	1	1	0	1	0	0	2	0	0	2	0	0	0	0	0	1	0	1	1	1	1
17	18 mars 2016	2	4	2	6	4	2	6	3	2	5	1	0	2	0	0	2	0	1	1	1	0	1	0	1	1	1	1
18	17 mars 2016	2	3	3	6	3	3	6	2	2	4	1	1	1	0	1	1	0	1	1	0	0	1	0	1	1	1
19	17 mars 2016	2	5	1	6	2	0	2	2	0	2	1	1	1	0	1	1	1	1	0	0	0	1	0	1	1	1
20	18 mars 2016	2	10	30	40	10	2	12	0	1	1	0	1	2	0	0	2	0	1	1	0	0	1	1	1	1	1	1
21	30 mars 2016	2	5	8	13	1	1	2	1	0	1	0	1	1	0	0	2	1	1	1	0	0	1	1	1	1	1	1
22	30 mars 2016	2	4	10	14	0	2	2	0	2	2	0	0	2	1	0	2	0	0	1	0	0	1	1	1	0	1	1
23	29 mars 2016	2	3	1	4	0	1	1	0	1	1	1	1	1	1	1	1	0	1	1	1	1	1	0	1	1	1	1
24	29 mars 2016	2	NA	12	12	1	2	3	1	1	2	1	1	1	1	0	2	0	1	0	1	0	1	0	1	1	1	1
25	29 mars 2016	2	2	7	9	0	0	0	0	0	0	0	1	1	0	0	2	0	0	1	0	0	0	0	0	1	1	0
26	29 mars 2016	2	4	4	8	3	1	4	3	2	5	0	1	2	0	0	2	0	0	1	0	0	1	1	1	1	1	1
27	6 avril 2016	2	0	3	3	0	2	2	0	2	2	1	0	2	0	0	1	0	1	1	0	1		1	1	1	1	1
28	11 mai 2016	3	15	8	23	9	4	13	7	3	10	1	0	2	1	0	2	0	1	1	1	1	1	1	1	1	0	1
29	12 mai 2016	3	8	1	9	5	1	6	5	1	6	1	0	2	1	0	2	0	1	0	0	1	1	1	1	1	0	1
30	11 mai 2016	3	5	1	6	2	1	3	1	1	2	0	0	2	1	0	2	0	0	0	1	1	1	0	0	1	0	1
31	13 mai 2016	3	5	1	6	5	1	6	5	1	6	1	0	2	1	0	2	0	1	1	1	1	1	1	1	1	0	1
32	20 mai 2016	3	3	1	4	3	1	4	2	1	3	0	0	2	1	0	2	0	1	0	0	0	1	1	0	0	0	1
33	20 mai 2016	3	0	1	1	0	1	1	0	1	1	0	1	1	1	1	1	0	0	0	0	1	1	1	1	1	0	1
34	22 avril 2016	3	7	1	8	1	1	2	0	1	1	1	0	2	1	0	2	0	1	0	NA	1	1	1	1	1	1	1

## Sheet: Dictionnaire Liste de Contrôle
Nom variable	Etiquette variable	Modalites	Type de variable
id	numero unique de centre de sante		numerique
date	date de visite au centre		date
compref	commune ou prefecture où se trouve le labo	1. Forécariah 2. Conakry 3. Région Forestière	catégorielle
nomlab	nom du laboratoire, centre ou poste de santé où s'effectue l'enquête		texte
travstage	nombre total de travailleurs stagiaires au labo		continue
travtitu	nombre total de travailleurs titulaires au labo		continue
tdrstage	nombre de laborantins stagiaires ou contractuels effectuant des TDR-e		continue
tdrtitu	nombre de laborantins titulaires effectuant des TDR-e		continue
evastage	nombre de laborantins stagiaires ou contractuels ayant rempli le questionnaire		continue
evatitu	nombre de laborantins titulaires ayant rempli le questionnaire		continue
aidemem	1. POS ou aides mémoire sont disponibles, visibles et à jour	0. non / 1. oui	catégorielle
thermostock	2. Thermomètre dans le site de stockage pour les TDR-e	0. non / 1. oui	catégorielle
tempstock	3. Les kits sont stockés à la bonne température (2-30 C)	0. non 1. oui 2. pas de thermo disponible	catégorielle
suivistock	4. Suivi des stocks comprend le numéro de lot et la date d'expiration	0. non 1. oui 2. pas de suivi des stocks	catégorielle
thermotdr	5. Thermomètre dans le site ou les TDR-e sont effectues	0. non / 1. oui	catégorielle
temptest	6. Le site pour faire le test à la bonne température (15-40 C)	0. non 1. oui 2. pas de thermo disponible	catégorielle
logtemp	7. Log de températures de labo est rempli chaque jour	0. non 1. oui 2. pas de thermo disponible	catégorielle
chrono	8. Chronomètre au site de test (cellulaire okay)	0. non / 1. oui	catégorielle
frigo	9. Frigo (de 2-8 C) au laboratoire	0. non / 1. oui	catégorielle
controles	10. Contrôles au laboratoire	0. non / 1. oui	catégorielle
regcontrol	11. Registre de contrôles faites au laboratoire	0. non 1. oui 2. pas de registre de contrôles	catégorielle
regecriture	12. L'écriture est lisible sur les registres du labo	0. non / 1. oui	catégorielle
regcompl	13. Les registres sont remplis au complet	0. non / 1. oui	catégorielle
regmanq	Parties manquantes au registre des TDR-e		texte
poubelles	14. Poubelles pour les déchets dangereux et non dangereux dans le laboratoire	0. non / 1. oui	catégorielle
eproind	15. EPIs (gants, blouse, protection pour le visage) sont disponibles	0. non / 1. oui	catégorielle
lavage	16. Installation de lavage des mains est disponible	0. non / 1. oui	catégorielle
telephone	17. Disponibilité d’un téléphone pour envoyer des données	0. non 1. oui	catégorielle	NOTE: Pas d'information si les téléphones dans la Fôret était personnel ou non: probablement personnel. Tous à Conakry était de travail (projet SMS de CDC). Tous sauf un à Forécariah était personnel.

## Sheet: Observations Contrôle Qualité
Région	SiteID	RDT conservation site needs to be changed	Unfamiliar with eligibility for RDT	Techs unfamiliar with alert process	Difficulty with capillary or non-use of capillary	Absence or poor condition of timer (use of cell)	Rupture of RDT stock	No RDT performed for 3 weeks	Non-trained staff perform the RDT	Expansion to non-designated sites	Staff limitations (one only, training needed)	No experience performing a control	RDT timed incorrectly	Poor documentation	Poor technique	Demand for RDT re-stocking not sent	Misuse of RDTs
Conakry	A	1	1	1	1	1	0	0	0	0	0	0	0	0	0	0	0
Conakry	B	0	0	0	0	0	1	0	0	0	0	0	0	0	0	0	0
Conakry	C	1	0	0	1	0	0	0	0	0	0	0	0	0	0	0	0
Conakry	D	0	0	0	0	0	0	1	0	0	0	0	0	0	0	0	0
Forêt	E	1	0	0	0	1	0	0	1	0	0	0	0	0	0	0	0
Forêt	F	1	0	0	1	1	0	0	1	0	0	0	0	0	0	0	0
Forêt	G	1	0	0	0	0	0	0	0	1	0	0	0	0	0	0	0
Forêt	H	0	0	0	0	0	0	0	0	0	0	0	0	0	0	0	0
Forêt	I	1	0	0	1	0	0	0	0	0	1	0	0	0	0	0	0
Forêt	J	1	0	0	1	0	0	0	0	0	1	0	0	0	0	0	0
Forêt	K	0	0	0	0	1	0	0	0	0	1	0	0	0	0	0	0
Forecariah	L	1	0	0	1	0	0	0	0	0	0	1	1	1	0	0	0
Forecariah	M	0	0	0	1	0	0	0	0	0	0	1	1	1	1	0	0
Forecariah	N	0	0	0	1	1	0	0	0	0	0	1	1	1	1	0	0
Forecariah	O	0	0	0	1	0	0	0	0	0	0	0	1	1	0	1	0
Forecariah	P	1	0	0	1	0	0	0	0	0	0	0	1	1	1	0	0
Forecariah	Q	0	0	0	1	1	0	0	0	0	0	1	0	1	0	0	0
Forecariah	R	0	1	0	1	0	0	0	0	0	0	1	1	1	0	0	1
Forecariah	S	0	0	0	1	0	0	0	0	0	0	1	1	1	0	1	0
Forecariah	T	0	0	0	1	0	0	0	0	0	0	1	0	1	0	0	0
Coyah	U	0	0	0	1	1	0	0	0	0	1	0	0	0	1	0	0

## Sheet: Questionnaire de Techniciens
pref	date	stagiaire	formacdc	pastdr	refuspatient	rupturetdr	ruptureepi	tempstdr	dessicateur	poubelles	algo	fig1	fig2	fig3	fig4	20-30tdr	scoretpstdr	scoredess	scorepoub	scorealgo	scorefig1	scorefig2	scorefig3	scorefig4	scoretotal
1	25 mars 2016	oui	oui	0				20 à 30 min	2	2	1	2	1	3	1	1	0	1	1	0	1	0	1	1	5
1	22 mars 2016	oui	oui	0				15 à 30 min	2	2	2	2	3	3	1	0	0	1	1	1	1	1	1	1	7
1	22 mars 2016	oui	oui	0				20 à 30 min	2	2	2	3	3	3	1	1	0	1	1	1	0	1	1	1	6
1	22 mars 2016	oui		0				30 min	3	3	3	2	1	3	1	0	1	0	0	0	1	0	1	1	4
1	22 mars 2016	non	oui	2	2	0	0	20 à 30 min	2	2	2	2	1	3	1	1	0	1	1	1	1	0	1	1	6
1	22 mars 2016	oui	oui	2	0	2	0	Pendant 30 min	2	2	2	2	1	3	1	0	0	1	1	1	1	0	1	1	6
1	22 mars 2016	non	oui	0				30 min	3	2	2	2	1	2	1	0	1	0	1	1	1	0	0	1	5
1	22 mars 2016	oui	oui	0				20 à 30 min	2	2	3	2	1	2	1	1	0	1	1	0	1	0	0	1	4
1	22 mars 2016	oui	oui	0				25 à 30 min	2	2	2	2	3	3	1	0	0	1	1	1	1	1	1	1	7
1	22 mars 2016	oui	oui	0				30 min	2	2	3	2	1	3	3	0	1	1	1	0	1	0	1	0	5
1	22 mars 2016	non	oui	0				20 à 30 min	1	2	2	2	3	3	1	1	0	0	1	1	1	1	1	1	6
1	21 mars 2016	non	oui	0				10 min	2	2	2	2	1	3	1	0	0	1	1	1	1	0	1	1	6
1	21 mars 2016	oui	non	0				15 min	3	2	1 et 3	2	1		1	0	0	0	1	0	1	0	0	1	3
1	21 mars 2016	non	oui	0				25 à 30 min	2	2	3	2	2	3	1	0	0	1	1	0	1	0	1	1	5
1	21 mars 2016	oui	non	0				30 min	2	2	2	2	1	3	1	0	1	1	1	1	1	0	1	1	7
1	21 mars 2016	non	non	0				15 min	3	2	2	2	3	3	1	0	0	0	1	1	1	1	1	1	6
1	21 mars 2016	non	non	parfois	0	1 à 2 jours parfois	0	30 min	2	2	2	2	3	3	1	0	1	1	1	1	1	1	1	1	8
1	21 mars 2016	non	oui	0				30 min		2	2	2	1	3	1	0	1	0	1	1	1	0	1	1	6
1	21 mars 2016	oui	non	oui	0	oui	0	30 min	2	2	1	2	1	3	1	0	1	1	1	0	1	0	1	1	6
1	21 mars 2016	oui	oui	0				30 min	3	2	2	2	1	3	1	0	1	0	1	1	1	0	1	1	6
1	24 mars 2016	oui	oui	0				30 min	3	2	2	2	1	3	1	0	1	0	1	1	1	0	1	1	6
1	24 mars 2016	oui	oui	0				20 à 30 min	3	2	2	2	1	3	1	1	0	0	1	1	1	0	1	1	5
1	24 mars 2016	non	oui	0				30 min	3	2		2	1	3	1	0	1	0	1	0	1	0	1	1	5
1	24 mars 2016	non	oui	0				15 à 20 min	2	2	2	2	3	3	1	0	0	1	1	1	1	1	1	1	7
1	24 mars 2016	non	oui	0				30 min	3	2	2	2	3	3	1	0	1	0	1	1	1	1	1	1	7
1	24 mars 2016	non	oui	0				30 min	2	2	2	2	1	3	1	0	1	1	1	1	1	0	1	1	7
1	23 mars 2016	non	oui	1	0	1	0	30 min	2	2	2	2	3	3	1	0	1	1	1	1	1	1	1	1	8
1	23 mars 2016	non	oui	1	1	0	0	20 à 30 min	2	2	2	2	3	2	1	1	0	1	1	1	1	1	0	1	6
1	23 mars 2016	non	oui	2	0	2	0	20 à 30 min	2	2	2	2	3	3	1	1	0	1	1	1	1	1	1	1	7
1	23 mars 2016	non	oui	0				20 à 30 min	3	2	2	2	3	2	1	1	0	0	1	1	1	1	0	1	5
1	23 mars 2016	non	oui	0				20 à 30 min	3	2	2	2	3	3	1	1	0	0	1	1	1	1	1	1	6
1	23 mars 2016	oui	oui	0				20 à 30 min	2	2	2	2	1	3	1	1	0	1	1	1	1	0	1	1	6
1	23 mars 2016	non	oui	0				15 à 20 min	3	2	2	2	2	2	2	0	0	0	1	1	1	0	0	0	3
2	18 mars 2016	oui	?	0				30 min	2	2	2	2	3	3	1	0	1	1	1	1	1	1	1	1	8
2	18 mars 2016	oui	?	1	0	1	0	30 min	2	2	1	2	3	3	1	0	1	1	1	0	1	1	1	1	7
2	18 mars 2016	oui	?	1	0	rare	0	30 min	3	1	2	2	3	3	1	0	1	0	0	1	1	1	1	1	6
2	18 mars 2016	non	oui	0				15 à 50 min	3	2	2	2	1	3	1	0	0	0	1	1	1	0	1	1	5
2	18 mars 2016	non	oui	0				30 min	2	1	1	2	3	3	1	0	1	1	0	0	1	1	1	1	6
2	17 mars 2016	oui	non	1	0	0	souvent	30 min	3	2	1 et 2	2	discordant	3	1	0	1	0	1	0	1	0	1	1	5
2	17 mars 2016	non	oui	1	0	oui	0	15 à 30 min	2	2	1 et 2	2	3	3	1	0	0	1	1	0	1	1	1	1	6
2	17 mars 2016	non	oui	1	0	oui	0	15 à 30 min	2	2	1 et 2	2	3	3	1	0	0	1	1	0	1	1	1	1	6
2	17 mars 2016	oui	non	1	0	oui	0	30 min	3	2	1 et 2	2	discordant	3	1	0	1	0	1	0	1	0	1	1	5
2	17 mars 2016	oui	oui	1	0	0	oui	20 min	2	2	2	2	3	3	1	0	0	1	1	1	1	1	1	1	7
2	17 mars 2016	oui	non	2	0	oui, environ 2 fois vers nov/déc	0	20 min	2	2	2	2	3	3	1	0	0	1	1	1	1	1	1	1	7
2	18 mars 2016	non	oui	3	1	0	0	20 et 30 mn	2	2	2	2	3	3	1	1	0	1	1	1	1	1	1	1	7
2	30 mars 2016	oui	non	0				30 min	2	2	2	2	1	3	1	0	1	1	1	1	1	0	1	1	7
2	30 mars 2016	oui	oui	1	0	0	oui	30 min	2	2	2	2	3	3	1	0	1	1	1	1	1	1	1	1	8
2	30 mars 2016	oui	oui	0				30 min	2	2	2	2	1	3	1	0	1	1	1	1	1	0	1	1	7
2	29 mars 2016	non	oui	0				30 min	2	2	2	2	1	3	1	0	1	1	1	1	1	0	1	1	7
2	29 mars 2016	non	oui	0				15 min	2	1	2	2	1	3	3	0	0	1	0	1	1	0	1	0	4
2	29 mars 2016	oui	oui	1	0	2jours	0	20 min	2	2	2	2	3	3	1	0	0	1	1	1	1	1	1	1	7
2	29 mars 2016	non	non	1	1	0	0	30 min	2	2		2	1	3	1	0	1	1	1	0	1	0	1	1	6
2	30 mars 2016	oui	oui	1	oui	0	0	30 min	2	2	2	2	3	3	1	0	1	1	1	1	1	1	1	1	8
2	30 mars 2016	oui	non	0				30 min	3	2	3	2	3	3	1	0	1	0	1	0	1	1	1	1	6
2	30 mars 2016	oui	oui	0				30 min	2	2	3	2	3	3	1	0	1	1	1	0	1	1	1	1	7
2	30 mars 2016	oui	non	0				30 min	2	2	2	2	3	3	1	0	1	1	1	1	1	1	1	1	8
2	2016-04-06	non	oui	1	0	0	0	30 min	2	2	2	2	3	3	1	0	1	1	1	1	1	1	1	1	8
2	2016-04-07	non	oui	0	0	0	0	20 à 30 min	2	2	2	2	3	3	1	1	0	1	1	1	1	1	1	1	7
3	11 mai 2016	non	oui	1	0	0	0	30 min	2	2	2	2	1	3	3	0	1	1	1	1	1	0	1	0	6
3	11 mai 2016	oui		1				30 min	2	2	2	2	3	3	1	0	1	1	1	1	1	1	1	1	8
3	11 mai 2016	non		0				30 min	2	2	2	2	3	3	1	0	1	1	1	1	1	1	1	1	8
3	11 mai 2016		oui	0				30 min	2	2	2	2	3	3	1	0	1	1	1	1	1	1	1	1	8
3	11 mai 2016	non	oui	1	1	0	0	30 min	2	2	2	2	3	3	1	0	1	1	1	1	1	1	1	1	8
3	11 mai 2016	oui	non	0	0	0	0	30 min	3	2	2	2	3	3	1	0	1	0	1	1	1	1	1	1	7
3	11 mai 2016	oui	non	0	0	0	0	30 min	2	2	2	2	3	3	1	0	1	1	1	1	1	1	1	1	8
3	11 mai 2016	oui	non	2	0	1	0	30 min	2	2	2	2	3	3	1	0	1	1	1	1	1	1	1	1	8
3	11 mai 2016	oui	non	2	0	1	0	30 min	2	2	2	2	3	3	1	0	1	1	1	1	1	1	1	1	8
3	11 mai 2016	oui	non	2	0	1	0	30 min	2	2	2	2	3	3	1	0	1	1	1	1	1	1	1	1	8
3	13 mai 2016	non	oui	0	0	0	0	30 min	2	2	2	2	3	3	1	0	1	1	1	1	1	1	1	1	8
3	13 mai 2016		non	1	1	0	0	30 min	2	2	2	2	3	3	1	0	1	1	1	1	1	1	1	1	8
3	13 mai 2016	oui	non	1	1	0	0	30 min	2	2	2	2	3	3	1	0	1	1	1	1	1	1	1	1	8
3	13 mai 2016	oui	non	1	0	0	0	30 min	2	2	2	2	3	3	1	0	1	1	1	1	1	1	1	1	8
3	13 mai 2016							30 min	2	2	2	2	3	3	1	0	1	1	1	1	1	1	1	1	8
3	13 mai 2016							30 min	2	2	2	2	3	3	1	0	1	1	1	1	1	1	1	1	8
3	12 mai 2016	non	oui	1	1	0	0	30 min	2	2	2	2	3	3	1	0	1	1	1	1	1	1	1	1	8
3	12 mai 2016	oui	non	1	1	0	0	30 min	2	2	2	2	3	3	1	0	1	1	1	1	1	1	1	1	8
3	12 mai 2016	non	non	1	1	0	0	30 min	2	2	2	2	1	3	3	0	1	1	1	1	1	0	1	0	6
3	12 mai 2016	oui	non	1	1	0	0		2	2	2	2	1	3	3	0	0	1	1	1	1	0	1	0	5
3	12 mai 2016	non	non	1	1	0	0	30 min	2	2	2	2	1	3	1	0	1	1	1	1	1	0	1	1	7
3	12 mai 2016	oui	non	0	0	0	0	30 min	3	2	2	2	3	3	1	0	1	0	1	1	1	1	1	1	7
3	11 mai 2016	non	non	0				30 min	2	2	3	2	3	3	1	0	1	1	1	0	1	1	1	1	7
3	11 mai 2016	non	non	0	0	0	0	30 min	3	2	2	2	3	3	1	0	1	0	1	1	1	1	1	1	7
3	20 mai 2016	oui	oui	0	0	0	0	30 min	2	2	2	2	3	3	1	0	1	1	1	1	1	1	1	1	8
3	20 mai 2016	oui	oui	0	0	0	0	30 min	3	2	2	2	3	3	1	0	1	0	1	1	1	1	1	1	7
3	20 mai 2016	oui	oui	0				30 min	2	2	2	2	3	3	1	0	1	1	1	1	1	1	1	1	8
3	20 mai 2016	non	oui	0				30 min	3	2	3	2	3	2	1	0	1	0	1	0	1	1	0	1	5
3	22 avril 2016	non	oui	0	0	0	0	30 min	2	2	2	2	3	3	1	0	1	1	1	1	1	1	1	1	8

## Sheet: Dictionnaire Questionnaire
	Étiquette variable	Modalités	Type de variable
idstaff	identifiant unique staff
date	date de l'évaluation		date
structure	Nom de la structure de santé employant cette personne		texte
idstructure	no unique de la personne interviewée à l'intérieur d'une structure		continue
profession	Profession exercée		texte
stagiaire	statut stagiaire	oui/non	catégorielle
lieuform	lieu de formation au TDR-e		texte
dateform	Date de formation au TDR-e		date
formacdc	Formation au TDR-e donnée par CDC	oui/non	catégorielle
bonspoints	Bons points et avantages perçus du TDR-e		texte
defis	Défis et difficultés liés au TDR-e		texte
evolution	Évolution des points positifs et négatifs du TDR-e		texte
inquiet	Inquiétude lors de la réalisation du TDR-e
raisonsinquiet	Raison de l'inquiétude lors de la réalisation du TDR-e
pastdr	Antécédent de non réalisation du TDR-e malgré demande du clinicien		texte/ nombre de fois
refuspatient	Antécédent de non réalisation du TDR-e à cause du refus du patient		texte/ nombre de fois
rupturetdr	Antécédent de non réalisation du TDR-e à cause d'une rupture de stock de TDR-e		texte/ nombre de fois
ruptureepi	Antécédent de non réalisation du TDR-e à cause d'une rupture de stock d'EPI		texte/ nombre de fois
autres	Antécédent de non réalisation du TDR-e pour d'autres raisons		texte/ nombre de fois
tempstdr	Temps nécessaire à la réalisation du TDR-e		texte
dessicateur	Attitude à adopter en l'absence de sachet dessicateur dans le paquet de test	1. Ajouter de l'eau 2. Jeter le test 3. Procéder normalement avec la lecture	catégorielle
poubelles	Comment disposer des TDR-e usagés	1. Poubelle déchets non contaminés 2. Poubelle déchets contaminés 3. Laisser le test sur la paillasse et attendre la fin de journée pour relire les résultats	catégorielle
algo	Résultat final si TDR-e positif et PCR négative	1. Positif 2. Négatif 3. Invalide	catégorielle
fig1	Résultat du TDR-e pour la figure 1	1. Positif 2. Négatif 3. Invalide	catégorielle
fig2	Résultat du TDR-e pour la figure 2	1. Positif 2. Négatif 3. Invalide	catégorielle
fig3	Résultat du TDR-e pour la figure 3	1. Positif 2. Négatif 3. Invalide	catégorielle
fig4	Résultat du TDR-e pour la figure 4	1. Positif 2. Négatif 3. Invalide	catégorielle
scoretpstdr	Réponse à la question temps nécessaire au TDR-e	0. Mauvaise réponse 1. Bonne réponse	catégorielle
scoredess	Réponse à la question dessicateur	0. Mauvaise réponse 1. Bonne réponse	catégorielle
scorepoub	Réponse à la question gestion des TDR-e usagés	0. Mauvaise réponse 1. Bonne réponse	catégorielle
scorealgo	Réponse à la question algorithme TDR/PCR	0. Mauvaise réponse 1. Bonne réponse	catégorielle
scorefig1	Réponse à la question figure 1	0. Mauvaise réponse 1. Bonne réponse	catégorielle
scorefig2	Réponse à la question figure 2	0. Mauvaise réponse 1. Bonne réponse	catégorielle
scorefig3	Réponse à la question figure 3	0. Mauvaise réponse 1. Bonne réponse	catégorielle
scorefig4	Réponse à la question figure 4	0. Mauvaise réponse 1. Bonne réponse	catégorielle
scoretotal	Score de connaissances sur le TDR		continue (somme des questions scoretpstdr à scorefig4)

## Sheet: Analyse Qualitative
				BONSPOINTS																DEFIS																										EVOLUTION
REGION	IDSTAFF	DATE	STAGIAIRE	Facilité d'exécution	Rapidité du test et retour du résultat	Connaitre le diagnostic et Orienter le malade	Prise en charge immédiate	Pouvoir savoir quand isoler le malade	Réduction du risque d'infection pour le personnel de santé	Réduire le nombre de malades/propagation et sauvegarder la santé de la communauté	Continuer la surveillance et donner l'alerte	Disponibilité des EPI et désinfectants, sécurité du test	Disponibilité formation	Doit se faire dans un champ propre et une zone bien appropriée	Fiabilité du test	N'effraie pas les malades	Respect du principe d'utilisation	PCR comme test de confirmation	Disponibilité du TDR-e	Ne pas pouvoir dire au malade ou à ses proches qu'on fait un test ebola	Counseling des patients	Réticence de l'entourage ou du malade et réaction violente envers les agents	Motivation (financier) du personnel	Prise en charge du personnel si malade	Prise en charge du personnel pour la sécurité	manque d'encouragement des agents	Sensibilité et spécificité du test, fiabilité, invalidité	Besoin de formation des agents de santé	Manque de communication entre acteurs	Gestion des déchets	Durée du test	Bien réaliser le test	Absence de local spécifique pour réaliser le test et port des EPI/ réalisation du test devant la famille	Rupture TDR	Manque d'EPI, support difficile d'EPI	Manque autre matériel (frigo, aiguilles, contrôles)	Pérennisation	Suivi et évaluation	Remontée des données	Éviter la propagation de la maladie	Être discret	Accidents de manipulation des objets	Augmentation de la charge du travail du personnel du labo	Risque infectieux pour les agents	Néant	formation et remontee des données	Pas de changement	Moins de danger	Chagement d'algorithme
Forecariah	1	25 mars 2016	oui			1							1							1		1																									1
Forecariah	2	22 mars 2016	oui		1	1	1																																						1		1
Forecariah	3	22 mars 2016	oui			1																													1														1
Forecariah	4	22 mars 2016	oui			1				1																						1															1
Forecariah	5	22 mars 2016	non								1											1
Forecariah	6	22 mars 2016	oui							1	1											1	1		1																						1
Forecariah	7	22 mars 2016	non									1																						1
Forecariah	8	22 mars 2016	oui								1											1																									1
Forecariah	9	22 mars 2016	oui		1	1					1												1				1								1
Forecariah	10	22 mars 2016	oui									1							1																										1		1
Forecariah	11	22 mars 2016	non			1																																							1		1
Forecariah	12	21 mars 2016	non	1																																									1		1
Forecariah	13	21 mars 2016	oui			1		1																																					1		1
Forecariah	14	21 mars 2016	non			1	1																																						1		1
Forecariah	15	21 mars 2016	oui			1														1																											1
Forecariah	16	21 mars 2016	non		1	1																						1
Forecariah	17	21 mars 2016	non			1	1		1																		1				1			1													1
Forecariah	18	21 mars 2016	non			1	1			1																		1																1
Forecariah	19	21 mars 2016	oui			1																																							1		1
Forecariah	20	21 mars 2016	oui			1														1														1	1
Forecariah	21	24 mars 2016	oui			1		1														1
Forecariah	22	24 mars 2016	oui									1																	1	1
Forecariah	23	24 mars 2016	non			1	1																																						1		1
Forecariah	24	24 mars 2016	non	1	1																							1
Forecariah	25	24 mars 2016	non	1											1																		1
Forecariah	26	24 mars 2016	non			1		1			1																					1
Forecariah	27	23 mars 2016	non								1			1																		1
Forecariah	28	23 mars 2016	non		1	1																1											1														1
Forecariah	29	23 mars 2016	non		1	1	1															1
Forecariah	30	23 mars 2016	non			1				1												1																									1
Forecariah	31	23 mars 2016	non		1	1																					1																				1
Forecariah	32	23 mars 2016	oui			1																											1
Forecariah	33	23 mars 2016	non			1																					1																				1
Conakry	34	18 mars 2016	oui																																										1		1
Conakry	35	18 mars 2016	oui			1																																							1
Conakry	36	18 mars 2016	oui			1																																							1		1
Conakry	37	18 mars 2016	non			1																					1										1										1
Conakry	38	18 mars 2016	non		1					1					1												1				1
Conakry	39	17 mars 2016	oui			1																																							1		1
Conakry	40	17 mars 2016	non	1	1	1																																							1		1
Conakry	41	17 mars 2016	non			1																																							1
Conakry	42	17 mars 2016	oui			1			1																																				1		1
Conakry	43	17 mars 2016	oui												1								1												1													1
Conakry	44	17 mars 2016	oui														1	1																	1	1											1
Conakry	45	18 mars 2016	non	1															1							1										1											1
Conakry	46	30 mars 2016	oui			1															1	1	1
Conakry	47	30 mars 2016	oui		1							1			1							1											1
Conakry	48	30 mars 2016	oui		1										1												1																				1
Conakry	49	29 mars 2016	non							1	1															1										1		1
Conakry	50	29 mars 2016	non			1																												1					1							1
Conakry	51	29 mars 2016	oui	1	1	1																					1
Conakry	52	29 mars 2016	non			1																1																									1
Conakry	53	30 mars 2016	oui							1																																			1
Conakry	54	30 mars 2016	oui																																					1							1
Conakry	55	30 mars 2016	oui								1																																	1			1
Conakry	56	30 mars 2016	oui	1	1																						1																				1
Conakry	57	2016-04-06	non		1																		1	1		1	1																				1
Conakry	58	2016-04-07	non		1						1												1				1
Forest	59	11 mai 2016	non							1																	1					1
Forest	60	11 mai 2016	oui							1																						1
Forest	61	11 mai 2016	non		1		1																									1							1		1						1
Forest	62	11 mai 2016					1																																				1				1
Forest	63	11 mai 2016	non	1	1	1																					1
Forest	64	11 mai 2016	oui		1	1																										1			1
Forest	65	11 mai 2016	oui			1																					1																				1
Forest	66	11 mai 2016	oui									1																						1		1			1								1
Forest	67	11 mai 2016	oui									1																						1		1			1								1
Forest	68	11 mai 2016	oui									1																						1		1			1								1
Forest	69	13 mai 2016	non	1	1											1											1																				1
Forest	70	13 mai 2016			1																						1
Forest	71	13 mai 2016	oui	1	1											1											1																				1
Forest	72	13 mai 2016	oui						1	1												1					1								1
Forest	73	13 mai 2016
Forest	74	13 mai 2016
Forest	75	12 mai 2016	non			1	1			1												1	1
Forest	76	12 mai 2016	oui		1	1																1	1
Forest	77	12 mai 2016	non		1																	1	1																								1
Forest	78	12 mai 2016	oui							1												1	1
Forest	79	12 mai 2016	non							1												1	1
Forest	80	12 mai 2016	oui			1																																							1
Forest	81	11 mai 2016	non		1		1			1					1																	1			1							1
Forest	82	11 mai 2016	non		1		1			1					1																	1			1							1
Forest	83	20 mai 2016	oui		1	1					1																																		1		1
Forest	84	20 mai 2016	oui			1																																							1		1
Forest	85	20 mai 2016	oui			1																											1														1
Forest	86	20 mai 2016	non			1	1			1																																		1		1
[truncated: 17 more columns]
