# Supplementary material for: Operational evaluation of rapid diagnostic testing for Ebola Virus Disease in Guinean laboratories
Source: PLoS One. 2017 Nov 30;12(11):e0188047. doi: 10.1371/journal.pone.0188047 (PMC5708756; doi:10.1371/journal.pone.0188047)
Supplement: S2 Data — This database is non-public and belongs to the Ministry of Health of the Republic of Guinea. Subject to Guinean laws and regulations for the confidentiality of public health data. (XLSX) [file pone.0188047.s003.xlsx]

## Sheet: Information
Database for the operational evaluation of the Ebola Rapid Diagnostic Test in Guinean laboratoires. This version was created November 9th, 2017.
This non-public database is property of the Republic of Guinea and subject to the protection of Guinean laws and regulations for the confidentiality of public health surveillance data.
Tab contents:
(1) Information
(2) Data from site checklist
(3) Dictionary for site checklist
(4) Observations of quality control tests
(5) Data from technician questionnaire
(6) Qualitative analysis for the questionnaire
(7) Dictionary for the questionnaire
Translated from French

## Sheet: Checklist by Site
siteid	date	compref	travstage	travtitu	total	tdrstage	tdrtitu	total	evastage	evatitu	total	aidemem	thermostock	tempstock	suivistock	thermotdr	temptest	logtemp	chrono	frigo	controles	regcontrol	regecriture	regcompl	poubelles	eproind	lavage	tel
1	2016-03-23	1	1	2	3	1	2	3	0	1	1	0	0	2		0	2	0	1	1	0	0	1	0	1	1	1	1
2	2016-03-21	1	1	3	4	0	3	3	1	1	2	0	0	2	1	0	2	0	1	1	0	0	1	0	1	1	1	1
3	2016-03-22	1	4	1	5	3	1	4	1	1	2	1	0	2	1	0	2	0	1	1	0	0	0	0	1	1	1	1
4	2016-03-24	1	4	3	7	1	1	2	1	1	2	0	0	2	0	0	2	0	1	0	0	0	1	0	1	1	1	1
5	2016-03-22	1	3	1	4	3	1	4	3	0	3	0	0	2	1	0	2	0	1	1	0	0	1	0	1	1	1	1
6	2016-03-21	1	0	2	2	0	1	1	0	0	0	1	0	2	1	0	2	0	1	0	0	0	1	0	1	1	1	0
7	2016-03-21	1	3	2	5	3	2	5	2	3	5	1	0	2	1	0	2	0	1	1	0	0	1	0	1	1	1	1
8	2016-03-23	1	2	3	5	2	3	5	2	1	3	1	0	2	0	0	2	0	1	1	0	0	0	0	1	1	1	1
9	2016-03-23	1	1	5	6	0	5	5	0	3	3	1	0	2	0	0	2	0	1	1	0	0	1	0	1	1	1	1
10	2016-03-25	1	1	1	2	1	1	2	1	0	1	1	0	2		0	2	0	1	1	0	0			1	1	1	1
11	2016-03-24	1	6	1	7	0	1	1	0	1	1	0	0	2	1	0	2	0	1	0	0	0	1	0	1	1	1	1
12	2016-03-22	1	6	3	9	6	3	9	3	2	5	0	0	2	1	0	2	0	1	0	0	0	1	0	1	1	1	1
13	2016-03-24	1	3	2	5	2	2	4	0	1	1	0	0	2	0	0	2	0	1	1	0	0	0	0	1	1	1	1
14	2016-03-21	1	3	1	4	2	1	3	1	1	2	0	0	2	1	0	2	0	1	0	0	0	1	0	1	1	1	0
15	2016-03-24	1	5	2	7	2	2	4	0	1	1	0	0	2	0	0	2	0	1	0	0	0	0	0	1	1	1	1
16	2016-03-24	1	2	0	2	1	0	1	1	0	1	0	0	2	0	0	2	0	0	0	0	0	1	0	1	1	1	1
17	2016-03-18	2	4	2	6	4	2	6	3	2	5	1	0	2	0	0	2	0	1	1	1	0	1	0	1	1	1	1
18	2016-03-17	2	3	3	6	3	3	6	2	2	4	1	1	1	0	1	1	0	1	1	0	0	1	0	1	1	1
19	2016-03-17	2	5	1	6	2	0	2	2	0	2	1	1	1	0	1	1	1	1	0	0	0	1	0	1	1	1
20	2016-03-18	2	10	30	40	10	2	12	0	1	1	0	1	2	0	0	2	0	1	1	0	0	1	1	1	1	1	1
21	2016-03-30	2	5	8	13	1	1	2	1	0	1	0	1	1	0	0	2	1	1	1	0	0	1	1	1	1	1	1
22	2016-03-30	2	4	10	14	0	2	2	0	2	2	0	0	2	1	0	2	0	0	1	0	0	1	1	1	0	1	1
23	2016-03-29	2	3	1	4	0	1	1	0	1	1	1	1	1	1	1	1	0	1	1	1	1	1	0	1	1	1	1
24	2016-03-29	2	NA	12	12	1	2	3	1	1	2	1	1	1	1	0	2	0	1	0	1	0	1	0	1	1	1	1
25	2016-03-29	2	2	7	9	0	0	0	0	0	0	0	1	1	0	0	2	0	0	1	0	0	0	0	0	1	1	0
26	2016-03-29	2	4	4	8	3	1	4	3	2	5	0	1	2	0	0	2	0	0	1	0	0	1	1	1	1	1	1
27	2016-04-06	2	0	3	3	0	2	2	0	2	2	1	0	2	0	0	1	0	1	1	0	1		1	1	1	1	1
28	2016-05-11	3	15	8	23	9	4	13	7	3	10	1	0	2	1	0	2	0	1	1	1	1	1	1	1	1	0	1
29	2016-05-12	3	8	1	9	5	1	6	5	1	6	1	0	2	1	0	2	0	1	0	0	1	1	1	1	1	0	1
30	2016-05-11	3	5	1	6	2	1	3	1	1	2	0	0	2	1	0	2	0	0	0	1	1	1	0	0	1	0	1
31	2016-05-13	3	5	1	6	5	1	6	5	1	6	1	0	2	1	0	2	0	1	1	1	1	1	1	1	1	0	1
32	2016-05-20	3	3	1	4	3	1	4	2	1	3	0	0	2	1	0	2	0	1	0	0	0	1	1	0	0	0	1
33	2016-05-20	3	0	1	1	0	1	1	0	1	1	0	1	1	1	1	1	0	0	0	0	1	1	1	1	1	0	1
34	2016-04-22	3	7	1	8	1	1	2	0	1	1	1	0	2	1	0	2	0	1	0	NA	1	1	1	1	1	1	1

## Sheet: Checklist Dictionary
Variable name	Variable label	Modalities	Type of variable
id	unique number for health center		numeric
date	date of visit to health center		date
compref	commune or prefecture where the lab is located	1. Forécariah 2. Conakry 3. Forest Region	categorical
travstage	total number of trainees in the lab		continuous
travtitu	total number of functionairies in the lab		continuous
tdrstage	number of trainees/contractors performing Ebola RDTs		continuous
tdrtitu	number of functionairies performing Ebola RDTs		continuous
evastage	number of trainees/contractors who responded to the questionnaire		continuous
evatitu	number of functionairies who responded to the questionnaire		continuous
aidemem	1. SOP or job aids are available, visible and up-to-date	0. no / 1. yes	categorical
thermostock	2. Thermometer in the storage site for the Ebola RDTs	0. no / 1. yes	categorical
tempstock	3. The kits are stored at the correct temperature (2-30 C)	0. no 1. yes 2. no thermometer available	categorical
suivistock	4. Inventory tracking for the kits include the lot number and expiration date	0. no 1. yes 2. no inventory tracking	categorical
thermotdr	5. Thermometer at the site where the Ebola RDTs are performed	0. no / 1. yes	categorical
temptest	6. The site for performing the test is the correct temperature (15-40 C)	0. no 1. yes 2. no thermometer available	categorical
logtemp	7. The laboratory temperature log is filled each day	0. no 1. yes 2. no thermometer available	categorical
chrono	8. Timer at the test site (cellphone okay)	0. no / 1. yes	categorical
frigo	9. Fridge (of 2-8 C) at the laboratory	0. no / 1. yes	categorical
controles	10. Controls at the laboratory	0. no / 1. yes	categorical
regcontrol	11. Register of control tests performed at the lab	0. no 1. yes 2. no register of controls	categorical
regecriture	12. Writing is legible on the lab registers	0. no / 1. yes	categorical
regcompl	13. The register entries are completed in full	0. no / 1. yes	categorical
poubelles	14. Waste disposal for dangerous and non-dangerous waste in the lab	0. no / 1. yes	categorical
eproind	15. PPE (gloves, gown, face protection) are available	0. no / 1. yes	categorical
lavage	16. Handwashing station is available	0. no / 1. yes	categorical
telephone	17. Phone is available to send data	0. no / 1. yes	categorical

## Sheet: Quality Control Observations
Region	SiteID	RDT conservation site needs to be changed	Unfamiliar with eligibility for RDT	Techs unfamiliar with alert process	Difficulty with capillary or non-use of capillary	Absence or poor condition of timer (use of cell)	Rupture of RDT stock	No RDT performed for 3 weeks	Non-trained staff perform the RDT	Expansion to non-designated sites	Staff limitations (one only, training needed)	No experience performing a control	RDT timed incorrectly	Poor documentation	Poor technique	Demand for RDT re-stocking not sent	Misuse of RDTs
Conakry	A	1	1	1	1	1	0	0	0	0	0	0	0	0	0	0	0
Conakry	B	0	0	0	0	0	1	0	0	0	0	0	0	0	0	0	0
Conakry	C	1	0	0	1	0	0	0	0	0	0	0	0	0	0	0	0
Conakry	D	0	0	0	0	0	0	1	0	0	0	0	0	0	0	0	0
Forest	E	1	0	0	0	1	0	0	1	0	0	0	0	0	0	0	0
Forest	F	1	0	0	1	1	0	0	1	0	0	0	0	0	0	0	0
Forest	G	1	0	0	0	0	0	0	0	1	0	0	0	0	0	0	0
Forest	H	0	0	0	0	0	0	0	0	0	0	0	0	0	0	0	0
Forest	I	1	0	0	1	0	0	0	0	0	1	0	0	0	0	0	0
Forest	J	1	0	0	1	0	0	0	0	0	1	0	0	0	0	0	0
Forest	K	0	0	0	0	1	0	0	0	0	1	0	0	0	0	0	0
Forecariah	L	1	0	0	1	0	0	0	0	0	0	1	1	1	0	0	0
Forecariah	M	0	0	0	1	0	0	0	0	0	0	1	1	1	1	0	0
Forecariah	N	0	0	0	1	1	0	0	0	0	0	1	1	1	1	0	0
Forecariah	O	0	0	0	1	0	0	0	0	0	0	0	1	1	0	1	0
Forecariah	P	1	0	0	1	0	0	0	0	0	0	0	1	1	1	0	0
Forecariah	Q	0	0	0	1	1	0	0	0	0	0	1	0	1	0	0	0
Forecariah	R	0	1	0	1	0	0	0	0	0	0	1	1	1	0	0	1
Forecariah	S	0	0	0	1	0	0	0	0	0	0	1	1	1	0	1	0
Forecariah	T	0	0	0	1	0	0	0	0	0	0	1	0	1	0	0	0
Coyah	U	0	0	0	1	1	0	0	0	0	1	0	0	0	1	0	0

## Sheet: Technician Questionnaire
pref	date	stagiaire	formacdc	refuspatient	tempstdr	dessicateur	poubelles	algo	fig1	fig2	fig3	fig4	20-30tdr	scoretpstdr	scoredess	scorepoub	scorealgo	scorefig1	scorefig2	scorefig3	scorefig4	scoretotal
1	2016-03-25	yes	yes		20 to 30 min	2	2	1	2	1	3	1	1	0	1	1	0	1	0	1	1	5
1	2016-03-22	yes	yes		15 to 30 min	2	2	2	2	3	3	1	0	0	1	1	1	1	1	1	1	7
1	2016-03-22	yes	yes		20 to 30 min	2	2	2	3	3	3	1	1	0	1	1	1	0	1	1	1	6
1	2016-03-22	yes			30 min	3	3	3	2	1	3	1	0	1	0	0	0	1	0	1	1	4
1	2016-03-22	no	yes	2	20 to 30 min	2	2	2	2	1	3	1	1	0	1	1	1	1	0	1	1	6
1	2016-03-22	yes	yes	0	During 30 min	2	2	2	2	1	3	1	0	0	1	1	1	1	0	1	1	6
1	2016-03-22	no	yes		30 min	3	2	2	2	1	2	1	0	1	0	1	1	1	0	0	1	5
1	2016-03-22	yes	yes		20 to 30 min	2	2	3	2	1	2	1	1	0	1	1	0	1	0	0	1	4
1	2016-03-22	yes	yes		25 to 30 min	2	2	2	2	3	3	1	0	0	1	1	1	1	1	1	1	7
1	2016-03-22	yes	yes		30 min	2	2	3	2	1	3	3	0	1	1	1	0	1	0	1	0	5
1	2016-03-22	no	yes		20 to 30 min	1	2	2	2	3	3	1	1	0	0	1	1	1	1	1	1	6
1	2016-03-21	no	yes		10 min	2	2	2	2	1	3	1	0	0	1	1	1	1	0	1	1	6
1	2016-03-21	yes	no		15 min	3	2	NA	2	1		1	0	0	0	1	0	1	0	0	1	3
1	2016-03-21	no	yes		25 to 30 min	2	2	3	2	2	3	1	0	0	1	1	0	1	0	1	1	5
1	2016-03-21	yes	no		30 min	2	2	2	2	1	3	1	0	1	1	1	1	1	0	1	1	7
1	2016-03-21	no	no		15 min	3	2	2	2	3	3	1	0	0	0	1	1	1	1	1	1	6
1	2016-03-21	no	no	0	30 min	2	2	2	2	3	3	1	0	1	1	1	1	1	1	1	1	8
1	2016-03-21	no	yes		30 min		2	2	2	1	3	1	0	1	0	1	1	1	0	1	1	6
1	2016-03-21	yes	no	0	30 min	2	2	1	2	1	3	1	0	1	1	1	0	1	0	1	1	6
1	2016-03-21	yes	yes		30 min	3	2	2	2	1	3	1	0	1	0	1	1	1	0	1	1	6
1	2016-03-24	yes	yes		30 min	3	2	2	2	1	3	1	0	1	0	1	1	1	0	1	1	6
1	2016-03-24	yes	yes		20 to 30 min	3	2	2	2	1	3	1	1	0	0	1	1	1	0	1	1	5
1	2016-03-24	no	yes		30 min	3	2		2	1	3	1	0	1	0	1	0	1	0	1	1	5
1	2016-03-24	no	yes		15 to 20 min	2	2	2	2	3	3	1	0	0	1	1	1	1	1	1	1	7
1	2016-03-24	no	yes		30 min	3	2	2	2	3	3	1	0	1	0	1	1	1	1	1	1	7
1	2016-03-24	no	yes		30 min	2	2	2	2	1	3	1	0	1	1	1	1	1	0	1	1	7
1	2016-03-23	no	yes	0	30 min	2	2	2	2	3	3	1	0	1	1	1	1	1	1	1	1	8
1	2016-03-23	no	yes	1	20 to 30 min	2	2	2	2	3	2	1	1	0	1	1	1	1	1	0	1	6
1	2016-03-23	no	yes	0	20 to 30 min	2	2	2	2	3	3	1	1	0	1	1	1	1	1	1	1	7
1	2016-03-23	no	yes		20 to 30 min	3	2	2	2	3	2	1	1	0	0	1	1	1	1	0	1	5
1	2016-03-23	no	yes		20 to 30 min	3	2	2	2	3	3	1	1	0	0	1	1	1	1	1	1	6
1	2016-03-23	yes	yes		20 to 30 min	2	2	2	2	1	3	1	1	0	1	1	1	1	0	1	1	6
1	2016-03-23	no	yes		15 to 20 min	3	2	2	2	2	2	2	0	0	0	1	1	1	0	0	0	3
2	2016-03-18	yes			30 min	2	2	2	2	3	3	1	0	1	1	1	1	1	1	1	1	8
2	2016-03-18	yes		0	30 min	2	2	1	2	3	3	1	0	1	1	1	0	1	1	1	1	7
2	2016-03-18	yes		0	30 min	3	1	2	2	3	3	1	0	1	0	0	1	1	1	1	1	6
2	2016-03-18	no	yes		15 to 50 min	3	2	2	2	1	3	1	0	0	0	1	1	1	0	1	1	5
2	2016-03-18	no	yes		30 min	2	1	1	2	3	3	1	0	1	1	0	0	1	1	1	1	6
2	2016-03-17	yes	no	0	30 min	3	2	NA	2	NA	3	1	0	1	0	1	0	1	0	1	1	5
2	2016-03-17	no	yes	0	15 to 30 min	2	2	NA	2	3	3	1	0	0	1	1	0	1	1	1	1	6
2	2016-03-17	no	yes	0	15 to 30 min	2	2	NA	2	3	3	1	0	0	1	1	0	1	1	1	1	6
2	2016-03-17	yes	no	0	30 min	3	2	NA	2	NA	3	1	0	1	0	1	0	1	0	1	1	5
2	2016-03-17	yes	yes	0	20 min	2	2	2	2	3	3	1	0	0	1	1	1	1	1	1	1	7
2	2016-03-17	yes	no	0	20 min	2	2	2	2	3	3	1	0	0	1	1	1	1	1	1	1	7
2	2016-03-18	no	yes	1	20 to 30 mn	2	2	2	2	3	3	1	1	0	1	1	1	1	1	1	1	7
2	2016-03-30	yes	no		30 min	2	2	2	2	1	3	1	0	1	1	1	1	1	0	1	1	7
2	2016-03-30	yes	yes	0	30 min	2	2	2	2	3	3	1	0	1	1	1	1	1	1	1	1	8
2	2016-03-30	yes	yes		30 min	2	2	2	2	1	3	1	0	1	1	1	1	1	0	1	1	7
2	2016-03-29	no	yes		30 min	2	2	2	2	1	3	1	0	1	1	1	1	1	0	1	1	7
2	2016-03-29	no	yes		15 min	2	1	2	2	1	3	3	0	0	1	0	1	1	0	1	0	4
2	2016-03-29	yes	yes	0	20 min	2	2	2	2	3	3	1	0	0	1	1	1	1	1	1	1	7
2	2016-03-29	no	no	1	30 min	2	2		2	1	3	1	0	1	1	1	0	1	0	1	1	6
2	2016-03-30	yes	yes	yes	30 min	2	2	2	2	3	3	1	0	1	1	1	1	1	1	1	1	8
2	2016-03-30	yes	no		30 min	3	2	3	2	3	3	1	0	1	0	1	0	1	1	1	1	6
2	2016-03-30	yes	yes		30 min	2	2	3	2	3	3	1	0	1	1	1	0	1	1	1	1	7
2	2016-03-30	yes	no		30 min	2	2	2	2	3	3	1	0	1	1	1	1	1	1	1	1	8
2	2016-04-06	no	yes	0	30 min	2	2	2	2	3	3	1	0	1	1	1	1	1	1	1	1	8
2	2016-04-07	no	yes	0	20 to 30 min	2	2	2	2	3	3	1	1	0	1	1	1	1	1	1	1	7
3	2016-05-11	no	yes	0	30 min	2	2	2	2	1	3	3	0	1	1	1	1	1	0	1	0	6
3	2016-05-11	yes			30 min	2	2	2	2	3	3	1	0	1	1	1	1	1	1	1	1	8
3	2016-05-11	no			30 min	2	2	2	2	3	3	1	0	1	1	1	1	1	1	1	1	8
3	2016-05-11		yes		30 min	2	2	2	2	3	3	1	0	1	1	1	1	1	1	1	1	8
3	2016-05-11	no	yes	1	30 min	2	2	2	2	3	3	1	0	1	1	1	1	1	1	1	1	8
3	2016-05-11	yes	no	0	30 min	3	2	2	2	3	3	1	0	1	0	1	1	1	1	1	1	7
3	2016-05-11	yes	no	0	30 min	2	2	2	2	3	3	1	0	1	1	1	1	1	1	1	1	8
3	2016-05-11	yes	no	0	30 min	2	2	2	2	3	3	1	0	1	1	1	1	1	1	1	1	8
3	2016-05-11	yes	no	0	30 min	2	2	2	2	3	3	1	0	1	1	1	1	1	1	1	1	8
3	2016-05-11	yes	no	0	30 min	2	2	2	2	3	3	1	0	1	1	1	1	1	1	1	1	8
3	2016-05-13	no	yes	0	30 min	2	2	2	2	3	3	1	0	1	1	1	1	1	1	1	1	8
3	2016-05-13		no	1	30 min	2	2	2	2	3	3	1	0	1	1	1	1	1	1	1	1	8
3	2016-05-13	yes	no	1	30 min	2	2	2	2	3	3	1	0	1	1	1	1	1	1	1	1	8
3	2016-05-13	yes	no	0	30 min	2	2	2	2	3	3	1	0	1	1	1	1	1	1	1	1	8
3	2016-05-13				30 min	2	2	2	2	3	3	1	0	1	1	1	1	1	1	1	1	8
3	2016-05-13				30 min	2	2	2	2	3	3	1	0	1	1	1	1	1	1	1	1	8
3	2016-05-12	no	yes	1	30 min	2	2	2	2	3	3	1	0	1	1	1	1	1	1	1	1	8
3	2016-05-12	yes	no	1	30 min	2	2	2	2	3	3	1	0	1	1	1	1	1	1	1	1	8
3	2016-05-12	no	no	1	30 min	2	2	2	2	1	3	3	0	1	1	1	1	1	0	1	0	6
3	2016-05-12	yes	no	1		2	2	2	2	1	3	3	0	0	1	1	1	1	0	1	0	5
3	2016-05-12	no	no	1	30 min	2	2	2	2	1	3	1	0	1	1	1	1	1	0	1	1	7
3	2016-05-12	yes	no	0	30 min	3	2	2	2	3	3	1	0	1	0	1	1	1	1	1	1	7
3	2016-05-11	no	no		30 min	2	2	3	2	3	3	1	0	1	1	1	0	1	1	1	1	7
3	2016-05-11	no	no	0	30 min	3	2	2	2	3	3	1	0	1	0	1	1	1	1	1	1	7
3	2016-05-20	yes	yes	0	30 min	2	2	2	2	3	3	1	0	1	1	1	1	1	1	1	1	8
3	2016-05-20	yes	yes	0	30 min	3	2	2	2	3	3	1	0	1	0	1	1	1	1	1	1	7
3	2016-05-20	yes	yes		30 min	2	2	2	2	3	3	1	0	1	1	1	1	1	1	1	1	8
3	2016-05-20	no	yes		30 min	3	2	3	2	3	2	1	0	1	0	1	0	1	1	0	1	5
3	2016-04-22	no	yes	0	30 min	2	2	2	2	3	3	1	0	1	1	1	1	1	1	1	1	8

## Sheet: Qualitative Analysis
				GOODPOINTS																CHALLENGES																										EVOLUTION
REGION	IDSTAFF	DATE	STAGIAIRE	Ease of use	Speed of test and return of result	Knowing the diagnosis and orienting the patient	Immediate case management	Ability to know when to isolate the patient	Reduction in risk of infection to healthcare workers	Reducing the number of patients/transmission and protecting the health of the community	Continuing surveillance to give the alert	Availability of PPE and disinfectants, safety of the test	Availability of training	Must be done in a clean and appropriate area	Reliability of the test	It does not scare the patients	Respect for the principle of use	PCR available as a confirmation test	Availability of the Ebola RDT	Unable to tell the patient or their relatives we are doing an Ebola test	Counseling the patients	Reticence of the patient or their entourage and violent reaction towards healthcare workers	Financial motivation for personnel	Support for personnel if they get sick	Support for the safety of the personnel	Lack of encouragement of personnel	Sensitivity and specificity of the test, reliability, invalidity	Need for training of healthcare workers	Lack of communication between actors	Waste management	Duration of the test	Performing the test well	Lack of specific location to perform the test and put on PPE / performing the test in front of the family	Rupture in RDT supply	Lack of PPE, PPE difficult to wear	Lack of other materials (refrigerator, needles, controls)	Sustainability	Monitoring and evaluation	Sending data reports	Avoiding transmission of the disease	Being discreet	Accidents while handling objects	Increasing the workload of lab personnel	Risk of infection for the personnel	NONE	Training and sending data reports	No changes	Less danger	Change in the algorithme
Forecariah	1	2016-03-25	yes			1							1							1		1																									1
Forecariah	2	2016-03-22	yes		1	1	1																																						1		1
Forecariah	3	2016-03-22	yes			1																													1														1
Forecariah	4	2016-03-22	yes			1				1																						1															1
Forecariah	5	2016-03-22	no								1											1
Forecariah	6	2016-03-22	yes							1	1											1	1		1																						1
Forecariah	7	2016-03-22	no									1																						1
Forecariah	8	2016-03-22	yes								1											1																									1
Forecariah	9	2016-03-22	yes		1	1					1												1				1								1
Forecariah	10	2016-03-22	yes									1							1																										1		1
Forecariah	11	2016-03-22	no			1																																							1		1
Forecariah	12	2016-03-21	no	1																																									1		1
Forecariah	13	2016-03-21	yes			1		1																																					1		1
Forecariah	14	2016-03-21	no			1	1																																						1		1
Forecariah	15	2016-03-21	yes			1														1																											1
Forecariah	16	2016-03-21	no		1	1																						1
Forecariah	17	2016-03-21	no			1	1		1																		1				1			1													1
Forecariah	18	2016-03-21	no			1	1			1																		1																1
Forecariah	19	2016-03-21	yes			1																																							1		1
Forecariah	20	2016-03-21	yes			1														1														1	1
Forecariah	21	2016-03-24	yes			1		1														1
Forecariah	22	2016-03-24	yes									1																	1	1
Forecariah	23	2016-03-24	no			1	1																																						1		1
Forecariah	24	2016-03-24	no	1	1																							1
Forecariah	25	2016-03-24	no	1											1																		1
Forecariah	26	2016-03-24	no			1		1			1																					1
Forecariah	27	2016-03-23	no								1			1																		1
Forecariah	28	2016-03-23	no		1	1																1											1														1
Forecariah	29	2016-03-23	no		1	1	1															1
Forecariah	30	2016-03-23	no			1				1												1																									1
Forecariah	31	2016-03-23	no		1	1																					1																				1
Forecariah	32	2016-03-23	yes			1																											1
Forecariah	33	2016-03-23	no			1																					1																				1
Conakry	34	2016-03-18	yes																																										1		1
Conakry	35	2016-03-18	yes			1																																							1
Conakry	36	2016-03-18	yes			1																																							1		1
Conakry	37	2016-03-18	no			1																					1										1										1
Conakry	38	2016-03-18	no		1					1					1												1				1
Conakry	39	2016-03-17	yes			1																																							1		1
Conakry	40	2016-03-17	no	1	1	1																																							1		1
Conakry	41	2016-03-17	no			1																																							1
Conakry	42	2016-03-17	yes			1			1																																				1		1
Conakry	43	2016-03-17	yes												1								1												1													1
Conakry	44	2016-03-17	yes														1	1																	1	1											1
Conakry	45	2016-03-18	no	1															1							1										1											1
Conakry	46	2016-03-30	yes			1															1	1	1
Conakry	47	2016-03-30	yes		1							1			1							1											1
Conakry	48	2016-03-30	yes		1										1												1																				1
Conakry	49	2016-03-29	no							1	1															1										1		1
Conakry	50	2016-03-29	no			1																												1					1							1
Conakry	51	2016-03-29	yes	1	1	1																					1
Conakry	52	2016-03-29	no			1																1																									1
Conakry	53	2016-03-30	yes							1																																			1
Conakry	54	2016-03-30	yes																																					1							1
Conakry	55	2016-03-30	yes								1																																	1			1
Conakry	56	2016-03-30	yes	1	1																						1																				1
Conakry	57	2016-04-06	no		1																		1	1		1	1																				1
Conakry	58	2016-04-07	no		1						1												1				1
Forest	59	2016-05-11	no							1																	1					1
Forest	60	2016-05-11	yes							1																						1
Forest	61	2016-05-11	no		1		1																									1							1		1						1
Forest	62	2016-05-11					1																																				1				1
Forest	63	2016-05-11	no	1	1	1																					1
Forest	64	2016-05-11	yes		1	1																										1			1
Forest	65	2016-05-11	yes			1																					1																				1
Forest	66	2016-05-11	yes									1																						1		1			1								1
Forest	67	2016-05-11	yes									1																						1		1			1								1
Forest	68	2016-05-11	yes									1																						1		1			1								1
Forest	69	2016-05-13	no	1	1											1											1																				1
Forest	70	2016-05-13			1																						1
Forest	71	2016-05-13	yes	1	1											1											1																				1
Forest	72	2016-05-13	yes						1	1												1					1								1
Forest	73	2016-05-13
Forest	74	2016-05-13
Forest	75	2016-05-12	no			1	1			1												1	1
Forest	76	2016-05-12	yes		1	1																1	1
Forest	77	2016-05-12	no		1																	1	1																								1
Forest	78	2016-05-12	yes							1												1	1
Forest	79	2016-05-12	no							1												1	1
Forest	80	2016-05-12	yes			1																																							1
Forest	81	2016-05-11	no		1		1			1					1																	1			1							1
Forest	82	2016-05-11	no		1		1			1					1																	1			1							1
Forest	83	2016-05-20	yes		1	1					1																																		1		1
Forest	84	2016-05-20	yes			1																																							1		1
Forest	85	2016-05-20	yes			1																											1														1
Forest	86	2016-05-20	no			1	1			1																																		1		1
[truncated: 17 more columns]

## Sheet: Questionnaire Dictionary
	Variable label	Modalities	Type of variable
pref	commune or prefecture where the lab is located	1. Forécariah 2. Conakry 3. Forest Region	categorical
date	date of evaluation		date
stagiaire	trainee status	yes/no	categorical
formacdc	Ebola RDT training given by CDC team	yes/no	categorical
goodpoints	Good points and perceived advantages of Ebola RDT		text
challenges	Challenges and difficulties related to the Ebola RDT		text
evolution	Evolution of the positive and negative aspects of the Ebola RDT over time		text
worried	Worry during the performance of an Ebola RDT	yes/no	categorical
reasongiven	Was a reason given for their worry	1. Reason given 0. No reason given	categorical
reasonsworried	Reason for worry during performance of an Ebola RDT		text
refuspatient	Case of an Ebola RDT not being performed due to patient refusal		text or number of times
tempstdr	Time needed to read the Ebola RDT		text
dessicateur	What to do when the dessication packet is not in the test kit	1. Add water 2. Throw out the test 3. Proceed normally with reading the test	categorical
poubelles	How to dispose of used RDTs	1. Non-contaminated waste bin 2. Contaminated waste bin 3. Leave the test on the counter and wait until the end of the day to re-read the results	categorical
algo	Final result if the Ebola RDT is reactive and the PCR is negative	1. Positive 2. Negative 3. Invalid	categorical
fig1	Ebola RDT result for Figure 1	1. Positive 2. Negative 3. Invalid	categorical
fig2	Ebola RDT result for Figure 2	1. Positive 2. Negative 3. Invalid	categorical
fig3	Ebola RDT result for Figure 3	1. Positive 2. Negative 3. Invalid	categorical
fig4	Ebola RDT result for Figure 4	1. Positive 2. Negative 3. Invalid	categorical
scoretpstdr	Answer to question about time needed to read the RDT	0. Incorrect 1. Correct	categorical
scoredess	Answer to question about the dessication packet	0. Incorrect 1. Correct	categorical
scorepoub	Answer to question about used RDT disposal	0. Incorrect 1. Correct	categorical
scorealgo	Answer to question about the RDT/PCR algorithm	0. Incorrect 1. Correct	categorical
scorefig1	Answer to the question about Figure 1	0. Incorrect 1. Correct	categorical
scorefig2	Answer to the question about Figure 2	0. Incorrect 1. Correct	categorical
scorefig3	Answer to the question about Figure 3	0. Incorrect 1. Correct	categorical
scorefig4	Answer to the question about Figure 4	0. Incorrect 1. Correct	categorical
scoretotal	Knowledge score on the Ebola RDT		sum of questions scoretpstdr to scorefig4
